# Supplementary material for: Fabrication of Wearable PDMS Device for Rapid Detection of Nucleic Acids via Recombinase Polymerase Amplification Operated by Human Body Heat
Source: Biosensors (Basel). 2022 Jan 27;12(2):72. doi: 10.3390/bios12020072 (PMC8869297; doi:10.3390/bios12020072)
Supplement: Supplementary file 1 [file biosensors-12-00072-s001.zip]

Archive with 1 entries (1 files):
- biosensors-1565219-supplementary.pdf
